# Supplementary material for: Genomic and Clinical Effects Associated with a Relaxation Response Mind-Body Intervention in Patients with Irritable Bowel Syndrome and Inflammatory Bowel Disease
Source: PLoS One. 2015 Apr 30;10(4):e0123861. doi: 10.1371/journal.pone.0123861 (PMC4415769; doi:10.1371/journal.pone.0123861)
Supplement: S2 Table — (XLSX) [file pone.0123861.s006.xlsx]

## Sheet: IBDvsIBS_Baseline.xls
Table S2: List of Significantly differentially expressed genes between IBS and IBD at baseline.
ProbeSet	Symbol	Name	EntrezID	P value	Fold-change
229988_at	NA	NA	NA	0.0007934	1.22
1570124_at	NA	NA	NA	0.000923	1.28
213020_at	GOSR1	golgi SNAP receptor complex member 1	9527	0.0013218	0.77
227815_at	NA	NA	NA	0.0022134	0.78
202395_at	NSF	N-ethylmaleimide-sensitive factor	4905	0.0025933	0.8
242376_at	NA	NA	NA	0.0019703	1.34
214740_at	NA	NA	NA	0.001603	1.27
224474_x_at	SMEK2	SMEK homolog 2, suppressor of mek1 (Dictyostelium)	57223	0.0020295	0.72
226702_at	CMPK2	cytidine monophosphate (UMP-CMP) kinase 2, mitochondrial	129607	0.0019612	0.5
227177_at	CORO2A	coronin, actin binding protein, 2A	7464	0.0027092	0.78
212902_at	SEC24A	SEC24 family, member A (S. cerevisiae)	10802	0.0029227	0.79
226562_at	ZSCAN29	zinc finger and SCAN domain containing 29	146050	0.0022936	0.78
214059_at	IFI44	interferon-induced protein 44	10561	0.0026131	0.6
226925_at	ACPL2	acid phosphatase-like 2	92370	0.0039885	0.65
238044_at	NA	NA	NA	0.0038299	1.35
219209_at	IFIH1	interferon induced with helicase C domain 1	64135	0.0033558	0.7
218039_at	NUSAP1	nucleolar and spindle associated protein 1	51203	0.0044339	0.71
209943_at	FBXL4	F-box and leucine-rich repeat protein 4	26235	0.0035048	0.77
216142_at	NA	NA	NA	0.0045769	1.27
212648_at	DHX29	DEAH (Asp-Glu-Ala-His) box polypeptide 29	54505	0.0029508	0.78
229625_at	GBP5	guanylate binding protein 5	115362	0.003514	0.74
201735_s_at	CLCN3	chloride channel 3	1182	0.003192	0.8
211010_s_at	NCR3	natural cytotoxicity triggering receptor 3	259197	0.0037365	1.31
226222_at	KIAA1432	KIAA1432	57589	0.004031	0.78
244261_at	IL28RA	interleukin 28 receptor, alpha (interferon, lambda receptor)	163702	0.0036872	0.72
241627_x_at	ARHGEF40	Rho guanine nucleotide exchange factor (GEF) 40	55701	0.0051028	1.5
222779_s_at	C17orf85	chromosome 17 open reading frame 85	55421	0.0066251	0.82
216206_x_at	MAP2K7	mitogen-activated protein kinase kinase 7	5609	0.0041374	1.22
230036_at	SAMD9L	sterile alpha motif domain containing 9-like	219285	0.0047861	0.77
244524_at	NA	NA	NA	0.0057058	0.79
217900_at	IARS2	isoleucyl-tRNA synthetase 2, mitochondrial	55699	0.0057532	0.78
215084_s_at	LRRC42	leucine rich repeat containing 42	115353	0.0038454	0.8
203039_s_at	NDUFS1	NADH dehydrogenase (ubiquinone) Fe-S protein 1, 75kDa (NADH-coenzyme Q reductase)	4719	0.0064117	0.78
226733_at	PFKFB2	6-phosphofructo-2-kinase/fructose-2,6-biphosphatase 2	5208	0.0086318	0.6
206171_at	ADORA3	adenosine A3 receptor	140	0.0047634	0.61
218147_s_at	GLT8D1	glycosyltransferase 8 domain containing 1	55830	0.0049254	0.8
221044_s_at	NA	NA	NA	0.005394	0.83
202085_at	TJP2	tight junction protein 2 (zona occludens 2)	9414	0.0048688	0.71
214453_s_at	IFI44	interferon-induced protein 44	10561	0.004969	0.63
205632_s_at	PIP5K1B	phosphatidylinositol-4-phosphate 5-kinase, type I, beta	8395	0.0081287	0.72
226668_at	WDSUB1	WD repeat, sterile alpha motif and U-box domain containing 1	151525	0.004494	0.76
211762_s_at	KPNA2	karyopherin alpha 2 (RAG cohort 1, importin alpha 1)	3838	0.0061287	0.79
219016_at	FASTKD5	FAST kinase domains 5	60493	0.0040573	0.8
204643_s_at	ENOX2	ecto-NOX disulfide-thiol exchanger 2	10495	0.0066635	0.77
201685_s_at	TOX4	TOX high mobility group box family member 4	9878	0.0059325	0.81
213797_at	RSAD2	radical S-adenosyl methionine domain containing 2	91543	0.0061539	0.56
1570055_at	NA	NA	NA	0.0067341	1.22
218397_at	FANCL	Fanconi anemia, complementation group L	55120	0.0050896	0.75
202589_at	TYMS	thymidylate synthetase	7298	0.0068429	0.69
201774_s_at	NCAPD2	non-SMC condensin I complex, subunit D2	9918	0.008207	0.8
213361_at	TDRD7	tudor domain containing 7	23424	0.0059334	0.8
206090_s_at	NA	NA	NA	0.0065464	0.75
201823_s_at	RNF14	ring finger protein 14	9604	0.0073097	0.8
227033_at	PDIA3	protein disulfide isomerase family A, member 3	2923	0.0063782	0.78
203142_s_at	AP3B1	adaptor-related protein complex 3, beta 1 subunit	8546	0.0057494	0.82
200887_s_at	STAT1	signal transducer and activator of transcription 1, 91kDa	6772	0.0071607	0.72
200832_s_at	SCD	stearoyl-CoA desaturase (delta-9-desaturase)	6319	0.0064658	0.81
218487_at	ALAD	aminolevulinate dehydratase	210	0.0068297	0.82
210763_x_at	NCR3	natural cytotoxicity triggering receptor 3	259197	0.0070457	1.29
213282_at	APOOL	apolipoprotein O-like	139322	0.0073061	0.77
208638_at	PDIA6	protein disulfide isomerase family A, member 6	10130	0.0077194	0.81
223403_s_at	POLR1B	polymerase (RNA) I polypeptide B, 128kDa	84172	0.0066822	0.77
218179_s_at	C4orf41	chromosome 4 open reading frame 41	60684	0.006927	0.76
227988_s_at	VPS13A	vacuolar protein sorting 13 homolog A (S. cerevisiae)	23230	0.0067058	0.78
214299_at	TOP3A	topoisomerase (DNA) III alpha	7156	0.0068883	1.22
201128_s_at	ACLY	ATP citrate lyase	47	0.0069415	0.82
218108_at	UBR7	ubiquitin protein ligase E3 component n-recognin 7 (putative)	55148	0.007157	0.81
212821_at	NA	NA	NA	0.0085694	1.38
1557051_s_at	NA	NA	NA	0.0074888	1.58
1560271_at	NA	NA	NA	0.0075072	0.83
33494_at	ETFDH	electron-transferring-flavoprotein dehydrogenase	2110	0.0080966	0.8
243656_at	LOC642852	hypothetical LOC642852	642852	0.0083992	1.21
32042_at	ENOX2	ecto-NOX disulfide-thiol exchanger 2	10495	0.0086054	0.8
227777_at	C10orf18	chromosome 10 open reading frame 18	54906	0.0072162	0.76
212658_at	LHFPL2	lipoma HMGIC fusion partner-like 2	10184	0.007786	0.76
236515_at	NA	NA	NA	0.0084326	0.82
213918_s_at	NIPBL	Nipped-B homolog (Drosophila)	25836	0.0086684	0.78
211383_s_at	WDR37	WD repeat domain 37	22884	0.0081781	0.83
241631_at	ARHGEF40	Rho guanine nucleotide exchange factor (GEF) 40	55701	0.008501	1.53
236241_at	MED31	mediator complex subunit 31	51003	0.0083535	1.27
227638_at	EPG5	ectopic P-granules autophagy protein 5 homolog (C. elegans)	57724	0.0088305	0.74
218876_at	TPPP3	tubulin polymerization-promoting protein family member 3	51673	0.0069684	1.43
238510_at	ZNF720	zinc finger protein 720	124411	0.0092381	0.8
216500_at	NA	NA	NA	0.0093743	1.25
213115_at	ATG4A	ATG4 autophagy related 4 homolog A (S. cerevisiae)	115201	0.00862	0.79
228439_at	BATF2	basic leucine zipper transcription factor, ATF-like 2	116071	0.0076094	0.6
237954_x_at	ARHGEF40	Rho guanine nucleotide exchange factor (GEF) 40	55701	0.0090998	1.47
223021_x_at	VTA1	Vps20-associated 1 homolog (S. cerevisiae)	51534	0.0072724	0.81
202405_at	TIAL1	TIA1 cytotoxic granule-associated RNA binding protein-like 1	7073	0.0113583	0.83
AFFX-HUMISGF3A/M97935_3_at	STAT1	signal transducer and activator of transcription 1, 91kDa	6772	0.0093435	0.73
227220_at	NFXL1	nuclear transcription factor, X-box binding-like 1	152518	0.0098043	0.62
209773_s_at	RRM2	ribonucleotide reductase M2	6241	0.0108747	0.65
202633_at	TOPBP1	topoisomerase (DNA) II binding protein 1	11073	0.0096644	0.79
202762_at	ROCK2	Rho-associated, coiled-coil containing protein kinase 2	9475	0.0088275	0.81
219017_at	ETNK1	ethanolamine kinase 1	55500	0.0103317	0.78
232515_at	ASB3	ankyrin repeat and SOCS box containing 3	51130	0.0091169	0.76
228642_at	NA	NA	NA	0.0093982	1.38
215178_x_at	NAAA	N-acylethanolamine acid amidase	27163	0.0088635	1.27
234974_at	GALM	galactose mutarotase (aldose 1-epimerase)	130589	0.0094909	0.82
224884_at	AKAP13	A kinase (PRKA) anchor protein 13	11214	0.0114754	0.79
205692_s_at	CD38	CD38 molecule	952	0.0123702	0.77
216806_at	NA	NA	NA	0.0093197	1.23
223184_s_at	AGPAT3	1-acylglycerol-3-phosphate O-acyltransferase 3	56894	0.0104249	0.83
200974_at	ACTA2	actin, alpha 2, smooth muscle, aorta	59	0.0092132	0.69
211583_x_at	NCR3	natural cytotoxicity triggering receptor 3	259197	0.0104795	1.26
1569519_at	NA	NA	NA	0.0118348	1.48
1569476_at	DKFZP434L187	hypothetical LOC26082	26082	0.0128748	1.35
239023_at	NA	NA	NA	0.0107459	1.44
201985_at	KIAA0196	KIAA0196	9897	0.0112439	0.83
224315_at	DDX20	DEAD (Asp-Glu-Ala-Asp) box polypeptide 20	11218	0.0100938	0.82
238999_at	NA	NA	NA	0.0101485	1.46
227458_at	CD274	CD274 molecule	29126	0.0093412	0.61
223947_s_at	MED23	mediator complex subunit 23	9439	0.0098821	0.81
225973_at	TAP2	transporter 2, ATP-binding cassette, sub-family B (MDR/TAP)	6891	0.0109936	0.73
206088_at	NA	NA	NA	0.0113455	1.41
202916_s_at	FAM20B	family with sequence similarity 20, member B	9917	0.0095838	0.81
229436_x_at	BRCC3	BRCA1/BRCA2-containing complex, subunit 3	79184	0.0111842	0.77
203594_at	RTCD1	RNA terminal phosphate cyclase domain 1	8634	0.0111947	0.82
208840_s_at	G3BP2	GTPase activating protein (SH3 domain) binding protein 2	9908	0.0125052	0.78
1555278_a_at	CKAP5	cytoskeleton associated protein 5	9793	0.0099541	0.81
201811_x_at	SH3BP5	SH3-domain binding protein 5 (BTK-associated)	9467	0.0122838	0.81
202060_at	CTR9	Ctr9, Paf1/RNA polymerase II complex component, homolog (S. cerevisiae)	9646	0.0133728	0.82
222627_at	VPS54	vacuolar protein sorting 54 homolog (S. cerevisiae)	51542	0.010289	0.79
206316_s_at	KNTC1	kinetochore associated 1	9735	0.0113419	0.79
208079_s_at	AURKA	aurora kinase A	6790	0.0157049	0.83
1556593_s_at	NA	NA	NA	0.0100185	1.21
227335_at	DIDO1	death inducer-obliterator 1	11083	0.0133236	0.8
207992_s_at	AMPD3	adenosine monophosphate deaminase 3	272	0.0113757	0.81
218615_s_at	TMEM39A	transmembrane protein 39A	55254	0.0112156	0.78
228425_at	LOC654433	hypothetical LOC654433	654433	0.0118354	0.78
201663_s_at	SMC4	structural maintenance of chromosomes 4	10051	0.0132454	0.83
202441_at	ERLIN1	ER lipid raft associated 1	10613	0.018332	0.75
227385_at	PPAPDC2	phosphatidic acid phosphatase type 2 domain containing 2	403313	0.0113273	0.82
231236_at	ZFP57	zinc finger protein 57 homolog (mouse)	346171	0.0100827	1.37
235793_at	NA	NA	NA	0.0110441	0.74
233333_x_at	AVIL	advillin	10677	0.0118061	1.26
213983_s_at	PDS5A	PDS5, regulator of cohesion maintenance, homolog A (S. cerevisiae)	23244	0.0134137	0.76
203646_at	FDX1	ferredoxin 1	2230	0.0130254	0.77
244373_at	NA	NA	NA	0.0131625	1.36
211257_x_at	ZNF638	zinc finger protein 638	27332	0.0116191	0.82
223327_x_at	NA	NA	NA	0.0125583	1.34
214790_at	SENP6	SUMO1/sentrin specific peptidase 6	26054	0.0128413	0.71
204391_x_at	TRIM24	tripartite motif containing 24	8805	0.015122	0.74
203432_at	TMPO	thymopoietin	7112	0.0134088	0.72
205530_at	ETFDH	electron-transferring-flavoprotein dehydrogenase	2110	0.0141489	0.8
223652_at	AS3MT	arsenic (+3 oxidation state) methyltransferase	57412	0.0128723	0.81
214126_at	NA	NA	NA	0.011192	0.82
213581_at	PDCD2	programmed cell death 2	5134	0.0119164	0.77
232627_at	NA	NA	NA	0.0136253	1.23
225887_at	C13orf23	chromosome 13 open reading frame 23	80209	0.012631	0.71
233788_at	NA	NA	NA	0.0197169	1.21
215590_x_at	LOC100128640	hypothetical LOC100128640	100128640	0.0143575	1.22
226603_at	SAMD9L	sterile alpha motif domain containing 9-like	219285	0.0135334	0.79
211015_s_at	HSPA4	heat shock 70kDa protein 4	3308	0.015746	0.82
208021_s_at	RFC1	replication factor C (activator 1) 1, 145kDa	5981	0.01412	0.81
221528_s_at	ELMO2	engulfment and cell motility 2	63916	0.0168014	0.82
223236_at	CCDC55	coiled-coil domain containing 55	84081	0.0131937	0.82
223140_s_at	DHX36	DEAH (Asp-Glu-Ala-His) box polypeptide 36	170506	0.01338	0.78
235740_at	NA	NA	NA	0.0134129	0.71
215208_x_at	RPL35A	ribosomal protein L35a	6165	0.0144593	1.21
238893_at	LOC338758	hypothetical LOC338758	338758	0.0175306	1.32
226438_at	SNTB1	syntrophin, beta 1 (dystrophin-associated protein A1, 59kDa, basic component 1)	6641	0.0130579	0.76
232077_s_at	YPEL3	yippee-like 3 (Drosophila)	83719	0.0140227	1.26
201713_s_at	RANBP2	RAN binding protein 2	5903	0.0160241	0.8
222531_s_at	MUDENG	MU-2/AP1M2 domain containing, death-inducing	55745	0.0150004	0.75
205298_s_at	BTN2A2	butyrophilin, subfamily 2, member A2	10385	0.0158461	0.79
222794_x_at	MTPAP	mitochondrial poly(A) polymerase	55149	0.0172928	0.79
205841_at	JAK2	Janus kinase 2	3717	0.0124208	0.69
212535_at	MEF2A	myocyte enhancer factor 2A	4205	0.0155568	0.78
208328_s_at	MEF2A	myocyte enhancer factor 2A	4205	0.0178016	0.82
203315_at	NCK2	NCK adaptor protein 2	8440	0.0183619	0.82
212692_s_at	LRBA	LPS-responsive vesicle trafficking, beach and anchor containing	987	0.0154991	0.8
201384_s_at	NBR1	neighbor of BRCA1 gene 1	4077	0.0156245	0.8
228152_s_at	DDX60L	DEAD (Asp-Glu-Ala-Asp) box polypeptide 60-like	91351	0.0150742	0.74
235175_at	GBP4	guanylate binding protein 4	115361	0.0161223	0.73
212740_at	PIK3R4	phosphoinositide-3-kinase, regulatory subunit 4	30849	0.0158661	0.8
223098_s_at	LONP2	lon peptidase 2, peroxisomal	83752	0.0196006	0.81
212754_s_at	MON2	MON2 homolog (S. cerevisiae)	23041	0.0169765	0.8
218827_s_at	CEP192	centrosomal protein 192kDa	55125	0.0178609	0.77
235276_at	EPSTI1	epithelial stromal interaction 1 (breast)	94240	0.0162114	0.7
1558732_at	MAP4K4	mitogen-activated protein kinase kinase kinase kinase 4	9448	0.0152987	1.24
201798_s_at	MYOF	myoferlin	26509	0.014878	0.71
202509_s_at	TNFAIP2	tumor necrosis factor, alpha-induced protein 2	7127	0.0156377	1.3
219204_s_at	SRR	serine racemase	63826	0.0166396	0.8
201624_at	DARS	aspartyl-tRNA synthetase	1615	0.0155848	0.73
201385_at	DHX15	DEAH (Asp-Glu-Ala-His) box polypeptide 15	1665	0.0172042	0.81
222990_at	UBQLN1	ubiquilin 1	29979	0.0163214	0.78
202794_at	INPP1	inositol polyphosphate-1-phosphatase	3628	0.012129	0.83
AFFX-HUMISGF3A/M97935_MA_at	STAT1	signal transducer and activator of transcription 1, 91kDa	6772	0.0168101	0.75
1568619_s_at	ITPRIPL2	inositol 1,4,5-triphosphate receptor interacting protein-like 2	162073	0.0172472	1.32
217828_at	SLTM	SAFB-like, transcription modulator	79811	0.0179505	0.83
205126_at	VRK2	vaccinia related kinase 2	7444	0.0165147	0.77
204162_at	NDC80	NDC80 homolog, kinetochore complex component (S. cerevisiae)	10403	0.0159249	0.73
235772_at	NA	NA	NA	0.016882	0.74
224719_s_at	C12orf57	chromosome 12 open reading frame 57	113246	0.0183376	1.3
230490_x_at	RSU1	Ras suppressor protein 1	6251	0.0174105	0.79
227594_at	ZMYM6	zinc finger, MYM-type 6	9204	0.0174445	0.78
227878_s_at	ALKBH7	alkB, alkylation repair homolog 7 (E. coli)	84266	0.0177391	1.23
202759_s_at	NA	NA	NA	0.0151215	0.73
233765_at	NA	NA	NA	0.015587	1.26
239188_at	PPP2R3C	protein phosphatase 2, regulatory subunit B'', gamma	55012	0.0193718	1.29
218986_s_at	DDX60	DEAD (Asp-Glu-Ala-Asp) box polypeptide 60	55601	0.0176016	0.7
223220_s_at	PARP9	poly (ADP-ribose) polymerase family, member 9	83666	0.0169828	0.78
212815_at	ASCC3	activating signal cointegrator 1 complex subunit 3	10973	0.0179388	0.76
202582_s_at	RANBP9	RAN binding protein 9	10048	0.0195065	0.8
235552_at	METTL14	methyltransferase like 14	57721	0.0172542	0.78
204226_at	STAU2	staufen, RNA binding protein, homolog 2 (Drosophila)	27067	0.0177827	0.79
213198_at	ACVR1B	activin A receptor, type IB	91	0.0180533	0.77
218988_at	SLC35E3	solute carrier family 35, member E3	55508	0.0233291	0.79
209409_at	GRB10	growth factor receptor-bound protein 10	2887	0.0289133	0.66
222446_s_at	BACE2	beta-site APP-cleaving enzyme 2	25825	0.0147092	0.72
216112_at	NA	NA	NA	0.015704	1.21
AFFX-HUMISGF3A/M97935_MB_at	STAT1	signal transducer and activator of transcription 1, 91kDa	6772	0.0164435	0.69
207332_s_at	TFRC	transferrin receptor (p90, CD71)	7037	0.017182	0.76
1556748_x_at	NA	NA	NA	0.0198541	1.24
214145_s_at	SPTB	spectrin, beta, erythrocytic	6710	0.0189077	1.36
232931_at	SNRNP200	small nuclear ribonucleoprotein 200kDa (U5)	23020	0.0190303	1.26
227210_at	SFMBT2	Scm-like with four mbt domains 2	57713	0.0164453	0.79
212804_s_at	GAPVD1	GTPase activating protein and VPS9 domains 1	26130	0.0205181	0.83
235352_at	MR1	major histocompatibility complex, class I-related	3140	0.0174631	0.8
224744_at	IMPAD1	inositol monophosphatase domain containing 1	54928	0.0165389	0.78
222036_s_at	MCM4	minichromosome maintenance complex component 4	4173	0.0184049	0.83
1554964_x_at	NA	NA	NA	0.0220545	1.31
203333_at	KIFAP3	kinesin-associated protein 3	22920	0.020192	0.83
212333_at	FAM98A	family with sequence similarity 98, member A	25940	0.0191041	0.82
228718_at	ZNF44	zinc finger protein 44	51710	0.0194704	0.76
227293_at	NA	NA	NA	0.0200173	0.76
210029_at	IDO1	indoleamine 2,3-dioxygenase 1	3620	0.0167473	0.59
236645_at	HBP1	HMG-box transcription factor 1	26959	0.019018	1.21
221592_at	NA	NA	NA	0.0185292	0.78
226527_at	RPRD2	regulation of nuclear pre-mRNA domain containing 2	23248	0.0188377	0.78
1557050_at	NA	NA	NA	0.0207866	1.47
206809_s_at	NA	NA	NA	0.022722	0.8
218350_s_at	GMNN	geminin, DNA replication inhibitor	51053	0.0206439	0.76
240176_at	NA	NA	NA	0.0209877	0.79
231577_s_at	GBP1	guanylate binding protein 1, interferon-inducible	2633	0.0214181	0.73
1559413_at	TCP11L2	t-complex 11 (mouse)-like 2	255394	0.0210348	1.26
212361_s_at	ATP2A2	ATPase, Ca++ transporting, cardiac muscle, slow twitch 2	488	0.022526	0.83
232027_at	SYNE1	spectrin repeat containing, nuclear envelope 1	23345	0.0237147	0.75
218137_s_at	SMAP1	small ArfGAP 1	60682	0.0216742	0.83
242494_at	NA	NA	NA	0.0237631	1.31
229569_at	NA	NA	NA	0.021522	0.73
207758_at	NA	NA	NA	0.0214536	1.43
225455_at	TADA1	transcriptional adaptor 1	117143	0.0199323	0.79
203553_s_at	MAP4K5	mitogen-activated protein kinase kinase kinase kinase 5	11183	0.0227647	0.8
211932_at	HNRNPA3	heterogeneous nuclear ribonucleoprotein A3	220988	0.0213619	0.82
1555745_a_at	LYZ	lysozyme	4069	0.0192481	2.06
210705_s_at	TRIM5	tripartite motif containing 5	85363	0.0205842	0.81
207153_s_at	GLMN	glomulin, FKBP associated protein	11146	0.0236418	0.79
218842_at	RPAP3	RNA polymerase II associated protein 3	79657	0.0209648	0.79
242082_at	MMAB	methylmalonic aciduria (cobalamin deficiency) cblB type	326625	0.0215002	1.22
1556008_a_at	NA	NA	NA	0.0199316	0.81
200986_at	SERPING1	serpin peptidase inhibitor, clade G (C1 inhibitor), member 1	710	0.0199874	0.64
1552977_a_at	CNPY3	canopy 3 homolog (zebrafish)	10695	0.0226724	1.24
213410_at	C10orf137	chromosome 10 open reading frame 137	26098	0.02487	0.81
242263_at	TMED5	transmembrane emp24 protein transport domain containing 5	50999	0.0211124	0.81
215907_at	NA	NA	NA	0.0231874	1.26
212876_at	B4GALT4	UDP-Gal:betaGlcNAc beta 1,4- galactosyltransferase, polypeptide 4	8702	0.0235804	0.79
55692_at	ELMO2	engulfment and cell motility 2	63916	0.0245857	0.81
229878_at	KIAA1731	KIAA1731	85459	0.0239578	0.8
233630_at	CDS2	CDP-diacylglycerol synthase (phosphatidate cytidylyltransferase) 2	8760	0.0207044	1.26
211430_s_at	NA	NA	NA	0.0228453	0.5
217625_x_at	NA	NA	NA	0.0224297	1.22
233656_s_at	VPS54	vacuolar protein sorting 54 homolog (S. cerevisiae)	51542	0.0236645	0.78
232842_at	DOCK8	dedicator of cytokinesis 8	81704	0.0242318	0.79
228273_at	PRR11	proline rich 11	55771	0.02567	0.74
229905_at	RAP1GDS1	RAP1, GTP-GDP dissociation stimulator 1	5910	0.0252989	0.8
229173_at	KIAA1715	KIAA1715	80856	0.024963	0.81
212245_at	MCFD2	multiple coagulation factor deficiency 2	90411	0.021359	0.8
205726_at	DIAPH2	diaphanous homolog 2 (Drosophila)	1730	0.0212458	0.82
204527_at	MYO5A	myosin VA (heavy chain 12, myoxin)	4644	0.0252362	0.81
220352_x_at	FLJ42627	hypothetical LOC645644	645644	0.0251201	1.22
232478_at	NA	NA	NA	0.0214466	1.41
226978_at	PPARA	peroxisome proliferator-activated receptor alpha	5465	0.0227609	0.83
1558486_at	ZNF493	zinc finger protein 493	284443	0.0231808	1.31
209903_s_at	ATR	ataxia telangiectasia and Rad3 related	545	0.0247827	0.82
226160_at	H6PD	hexose-6-phosphate dehydrogenase (glucose 1-dehydrogenase)	9563	0.0192049	0.8
209695_at	PTP4A3	protein tyrosine phosphatase type IVA, member 3	11156	0.0236105	1.29
234747_at	C4orf41	chromosome 4 open reading frame 41	60684	0.0240254	0.8
212798_s_at	ANKMY2	ankyrin repeat and MYND domain containing 2	57037	0.0256485	0.76
218534_s_at	AGGF1	angiogenic factor with G patch and FHA domains 1	55109	0.0249431	0.79
221738_at	RALGAPB	Ral GTPase activating protein, beta subunit (non-catalytic)	57148	0.0254395	0.81
227474_at	LOC654433	hypothetical LOC654433	654433	0.0219745	0.55
202095_s_at	BIRC5	baculoviral IAP repeat containing 5	332	0.0493249	0.82
204873_at	PEX1	peroxisomal biogenesis factor 1	5189	0.0274839	0.81
223382_s_at	ZNRF1	zinc and ring finger 1	84937	0.0226124	0.82
227711_at	GTSF1	gametocyte specific factor 1	121355	0.0221867	1.32
235096_at	LEO1	Leo1, Paf1/RNA polymerase II complex component, homolog (S. cerevisiae)	123169	0.0254158	0.8
218598_at	RINT1	RAD50 interactor 1	60561	0.0259535	0.79
204809_at	CLPX	ClpX caseinolytic peptidase X homolog (E. coli)	10845	0.0252377	0.82
225176_at	NA	NA	NA	0.025702	0.81
242452_at	NA	NA	NA	0.024644	1.22
209053_s_at	WHSC1	Wolf-Hirschhorn syndrome candidate 1	7468	0.0250623	0.8
1556227_at	VCPIP1	valosin containing protein (p97)/p47 complex interacting protein 1	80124	0.0275115	0.82
218400_at	OAS3	2'-5'-oligoadenylate synthetase 3, 100kDa	4940	0.0267801	0.7
227879_at	ALKBH7	alkB, alkylation repair homolog 7 (E. coli)	84266	0.0276867	1.24
1556228_a_at	VCPIP1	valosin containing protein (p97)/p47 complex interacting protein 1	80124	0.0287798	0.81
1554482_a_at	SAR1B	SAR1 homolog B (S. cerevisiae)	51128	0.0265342	0.83
209902_at	ATR	ataxia telangiectasia and Rad3 related	545	0.0267753	0.8
224780_at	RBM17	RNA binding motif protein 17	84991	0.0274441	0.83
222028_at	ZNF45	zinc finger protein 45	7596	0.0251772	0.81
221196_x_at	BRCC3	BRCA1/BRCA2-containing complex, subunit 3	79184	0.0254173	0.82
208619_at	DDB1	damage-specific DNA binding protein 1, 127kDa	1642	0.0270116	0.82
218092_s_at	AGFG1	ArfGAP with FG repeats 1	3267	0.0290912	0.79
222991_s_at	UBQLN1	ubiquilin 1	29979	0.0255704	0.79
1558511_s_at	ESYT2	extended synaptotagmin-like protein 2	57488	0.0266489	0.81
223434_at	GBP3	guanylate binding protein 3	2635	0.0216464	0.69
207181_s_at	CASP7	caspase 7, apoptosis-related cysteine peptidase	840	0.0254781	0.76
232524_x_at	ANAPC4	anaphase promoting complex subunit 4	29945	0.0303015	0.83
227649_s_at	SRGAP2	SLIT-ROBO Rho GTPase activating protein 2	23380	0.0248419	0.82
235308_at	ZBTB20	zinc finger and BTB domain containing 20	26137	0.0270097	1.25
202660_at	ITPR2	inositol 1,4,5-triphosphate receptor, type 2	3709	0.027185	0.78
227413_at	UBLCP1	ubiquitin-like domain containing CTD phosphatase 1	134510	0.0273202	0.78
1554352_s_at	DENND4A	DENN/MADD domain containing 4A	10260	0.0273289	0.81
228607_at	OAS2	2'-5'-oligoadenylate synthetase 2, 69/71kDa	4939	0.0294256	0.75
213301_x_at	TRIM24	tripartite motif containing 24	8805	0.0295511	0.8
202348_s_at	TOR1A	torsin family 1, member A (torsin A)	1861	0.0257573	0.83
208691_at	TFRC	transferrin receptor (p90, CD71)	7037	0.0250951	0.78
223268_at	C11orf54	chromosome 11 open reading frame 54	28970	0.0284992	0.75
216542_x_at	NA	NA	NA	0.0324026	0.67
222250_s_at	INTS7	integrator complex subunit 7	25896	0.0279587	0.81
232130_at	NA	NA	NA	0.0284682	0.82
217933_s_at	LAP3	leucine aminopeptidase 3	51056	0.0262908	0.77
215467_x_at	LOC647070	hypothetical LOC647070	647070	0.0322679	1.21
220169_at	TMEM156	transmembrane protein 156	80008	0.0294837	0.82
204972_at	OAS2	2'-5'-oligoadenylate synthetase 2, 69/71kDa	4939	0.0344732	0.79
207996_s_at	C18orf1	chromosome 18 open reading frame 1	753	0.0283913	0.79
203774_at	MTR	5-methyltetrahydrofolate-homocysteine methyltransferase	4548	0.0308469	0.8
1562236_at	MYST4	MYST histone acetyltransferase (monocytic leukemia) 4	23522	0.0282136	1.23
213825_at	OLIG2	oligodendrocyte lineage transcription factor 2	10215	0.0258103	0.66
227046_at	SLC39A11	solute carrier family 39 (metal ion transporter), member 11	201266	0.0279559	0.81
223686_at	TPK1	thiamin pyrophosphokinase 1	27010	0.0371312	0.81
201930_at	MCM6	minichromosome maintenance complex component 6	4175	0.0273553	0.8
213149_at	DLAT	dihydrolipoamide S-acetyltransferase	1737	0.027549	0.79
244204_at	NA	NA	NA	0.02848	1.22
202372_at	RAB3GAP2	RAB3 GTPase activating protein subunit 2 (non-catalytic)	25782	0.029383	0.78
219062_s_at	ZCCHC2	zinc finger, CCHC domain containing 2	54877	0.0280843	0.77
219695_at	SMPD3	sphingomyelin phosphodiesterase 3, neutral membrane (neutral sphingomyelinase II)	55512	0.0240951	0.75
208813_at	GOT1	glutamic-oxaloacetic transaminase 1, soluble (aspartate aminotransferase 1)	2805	0.0266464	0.83
234050_at	TAGAP	T-cell activation RhoGTPase activating protein	117289	0.0286997	1.24
212878_s_at	KLC1	kinesin light chain 1	3831	0.0293346	0.83
242829_x_at	FBXL3	F-box and leucine-rich repeat protein 3	26224	0.029372	1.2
205552_s_at	OAS1	2',5'-oligoadenylate synthetase 1, 40/46kDa	4938	0.0322352	0.71
225691_at	CDK12	cyclin-dependent kinase 12	51755	0.0276519	0.77
235643_at	SAMD9L	sterile alpha motif domain containing 9-like	219285	0.0291655	0.77
236139_at	NA	NA	NA	0.0308267	1.24
202955_s_at	ARFGEF1	ADP-ribosylation factor guanine nucleotide-exchange factor 1(brefeldin A-inhibited)	10565	0.029903	0.82
203077_s_at	SMAD2	SMAD family member 2	4087	0.0329316	0.83
201664_at	SMC4	structural maintenance of chromosomes 4	10051	0.031979	0.71
213461_at	NUDT21	nudix (nucleoside diphosphate linked moiety X)-type motif 21	11051	0.0281367	0.81
235553_at	GAPVD1	GTPase activating protein and VPS9 domains 1	26130	0.030898	0.82
218989_x_at	SLC30A5	solute carrier family 30 (zinc transporter), member 5	64924	0.0316952	0.77
229426_at	COX5A	cytochrome c oxidase subunit Va	9377	0.0313518	0.81
213331_s_at	NEK1	NIMA (never in mitosis gene a)-related kinase 1	4750	0.0319819	0.8
201477_s_at	RRM1	ribonucleotide reductase M1	6240	0.0311004	0.81
226694_at	NA	NA	NA	0.0284026	0.79
244716_x_at	TMIGD2	transmembrane and immunoglobulin domain containing 2	126259	0.0281099	1.23
224705_s_at	TNRC6A	trinucleotide repeat containing 6A	27327	0.0321332	0.82
203241_at	UVRAG	UV radiation resistance associated gene	7405	0.027855	0.83
200855_at	NA	NA	NA	0.0291496	0.83
239886_at	NA	NA	NA	0.0309387	1.24
1568706_s_at	AVIL	advillin	10677	0.0304503	1.31
204254_s_at	VDR	vitamin D (1,25- dihydroxyvitamin D3) receptor	7421	0.0317346	0.8
232257_s_at	NA	NA	NA	0.0273297	0.78
219913_s_at	CRNKL1	crooked neck pre-mRNA splicing factor-like 1 (Drosophila)	51340	0.0328555	0.78
225765_at	TNPO1	transportin 1	3842	0.0344758	0.77
202929_s_at	DDT	D-dopachrome tautomerase	1652	0.0353909	1.22
213329_at	SRGAP2	SLIT-ROBO Rho GTPase activating protein 2	23380	0.0304863	0.82
222525_s_at	CCDC25	coiled-coil domain containing 25	55246	0.0319248	0.77
228389_at	NA	NA	NA	0.0322108	0.76
212138_at	PDS5A	PDS5, regulator of cohesion maintenance, homolog A (S. cerevisiae)	23244	0.0349062	0.8
212533_at	WEE1	WEE1 homolog (S. pombe)	7465	0.0311484	0.77
227978_s_at	ZADH2	zinc binding alcohol dehydrogenase domain containing 2	284273	0.0348381	0.82
205559_s_at	PCSK5	proprotein convertase subtilisin/kexin type 5	5125	0.0382137	1.23
203834_s_at	TGOLN2	trans-golgi network protein 2	10618	0.029628	0.81
225344_at	NCOA7	nuclear receptor coactivator 7	135112	0.0343567	0.77
212666_at	SMURF1	SMAD specific E3 ubiquitin protein ligase 1	57154	0.0318742	0.83
1568857_a_at	NBR1	neighbor of BRCA1 gene 1	4077	0.0369968	1.22
212250_at	MTDH	metadherin	92140	0.0351761	0.7
230031_at	HSPA5	heat shock 70kDa protein 5 (glucose-regulated protein, 78kDa)	3309	0.034126	0.81
212110_at	SLC39A14	solute carrier family 39 (zinc transporter), member 14	23516	0.032894	0.82
202073_at	OPTN	optineurin	10133	0.0345697	0.74
204871_at	MTERF	mitochondrial transcription termination factor	7978	0.0375611	0.83
33768_at	DMWD	dystrophia myotonica, WD repeat containing	1762	0.0327481	1.24
213654_at	TAF5L	TAF5-like RNA polymerase II, p300/CBP-associated factor (PCAF)-associated factor, 65kDa	27097	0.0334152	0.82
1563629_a_at	NA	NA	NA	0.0328561	0.83
212906_at	GRAMD1B	GRAM domain containing 1B	57476	0.0331395	0.83
236347_at	MMAA	methylmalonic aciduria (cobalamin deficiency) cblA type	166785	0.0311144	0.81
212905_at	CSTF2T	cleavage stimulation factor, 3' pre-RNA, subunit 2, 64kDa, tau variant	23283	0.0349399	0.79
212403_at	UBE3B	ubiquitin protein ligase E3B	89910	0.0335026	0.82
203196_at	ABCC4	ATP-binding cassette, sub-family C (CFTR/MRP), member 4	10257	0.0353685	0.78
1566487_at	NA	NA	NA	0.0274791	1.3
213293_s_at	TRIM22	tripartite motif containing 22	10346	0.032049	0.79
229149_at	NA	NA	NA	0.0346603	1.45
232495_x_at	NA	NA	NA	0.0321877	1.21
202763_at	CASP3	caspase 3, apoptosis-related cysteine peptidase	836	0.035248	0.73
223202_s_at	TMEM164	transmembrane protein 164	84187	0.0299818	1.3
213009_s_at	TRIM37	tripartite motif containing 37	4591	0.0348071	0.82
238032_at	NA	NA	NA	0.0355903	1.31
240115_at	LOC100286925	hypothetical LOC100286925	100286925	0.0368144	1.22
227187_at	CBLL1	Cas-Br-M (murine) ecotropic retroviral transforming sequence-like 1	79872	0.0381693	0.77
211908_x_at	NA	NA	NA	0.0463844	0.75
223318_s_at	ALKBH7	alkB, alkylation repair homolog 7 (E. coli)	84266	0.0370558	1.34
225916_at	ZNF131	zinc finger protein 131	7690	0.0354023	0.77
200994_at	IPO7	importin 7	10527	0.0333127	0.8
231779_at	IRAK2	interleukin-1 receptor-associated kinase 2	3656	0.0326777	0.82
223168_at	RHOU	ras homolog gene family, member U	58480	0.037729	0.7
1556747_a_at	NA	NA	NA	0.035206	1.56
203063_at	PPM1F	protein phosphatase, Mg2+/Mn2+ dependent, 1F	9647	0.0352948	1.2
219810_at	VCPIP1	valosin containing protein (p97)/p47 complex interacting protein 1	80124	0.0402695	0.83
201927_s_at	PKP4	plakophilin 4	8502	0.0369007	1.26
226004_at	CABLES2	Cdk5 and Abl enzyme substrate 2	81928	0.0334173	0.83
228341_at	NUDT16	nudix (nucleoside diphosphate linked moiety X)-type motif 16	131870	0.0437977	0.69
219938_s_at	PSTPIP2	proline-serine-threonine phosphatase interacting protein 2	9050	0.0321435	0.79
1562062_at	NA	NA	NA	0.0370916	1.29
229509_at	MFSD8	major facilitator superfamily domain containing 8	256471	0.0361686	0.82
209176_at	SEC23IP	SEC23 interacting protein	11196	0.0390043	0.75
203153_at	IFIT1	interferon-induced protein with tetratricopeptide repeats 1	3434	0.0350387	0.66
218423_x_at	VPS54	vacuolar protein sorting 54 homolog (S. cerevisiae)	51542	0.0395349	0.83
235203_at	NA	NA	NA	0.0357999	0.8
208802_at	SRP72	signal recognition particle 72kDa	6731	0.0377331	0.81
225712_at	GEMIN5	gem (nuclear organelle) associated protein 5	25929	0.0377365	0.79
211965_at	ZFP36L1	zinc finger protein 36, C3H type-like 1	677	0.0368428	1.38
221987_s_at	TSR1	TSR1, 20S rRNA accumulation, homolog (S. cerevisiae)	55720	0.0377455	0.81
214684_at	MEF2A	myocyte enhancer factor 2A	4205	0.0411384	0.72
212467_at	DNAJC13	DnaJ (Hsp40) homolog, subfamily C, member 13	23317	0.0369865	0.79
225551_at	CNST	consortin, connexin sorting protein	163882	0.0401062	0.8
235443_at	LOC100131067	hypothetical LOC100131067	100131067	0.0359058	0.8
210793_s_at	NUP98	nucleoporin 98kDa	4928	0.0360235	0.82
224704_at	TNRC6A	trinucleotide repeat containing 6A	27327	0.0375958	0.83
220330_s_at	SAMSN1	SAM domain, SH3 domain and nuclear localization signals 1	64092	0.0377958	0.66
222815_at	RLIM	ring finger protein, LIM domain interacting	51132	0.0407117	0.77
219317_at	POLI	polymerase (DNA directed) iota	11201	0.0384147	0.71
1554173_at	CD300LB	CD300 molecule-like family member b	124599	0.0353432	1.24
224667_x_at	ANAPC16	anaphase promoting complex subunit 16	119504	0.0371995	1.21
232432_s_at	SLC30A5	solute carrier family 30 (zinc transporter), member 5	64924	0.0375174	0.75
223404_s_at	TRMT1L	TRM1 tRNA methyltransferase 1-like	81627	0.0404414	0.81
231894_at	NA	NA	NA	0.0386718	0.81
235993_at	PSMF1	proteasome (prosome, macropain) inhibitor subunit 1 (PI31)	9491	0.0411157	0.69
211050_x_at	NA	NA	NA	0.0377039	1.23
230712_at	NBPF1	neuroblastoma breakpoint family, member 1	55672	0.0369061	1.24
206574_s_at	PTP4A3	protein tyrosine phosphatase type IVA, member 3	11156	0.0401049	1.25
223115_at	MED17	mediator complex subunit 17	9440	0.0386947	0.82
236492_at	PPP2R2A	protein phosphatase 2, regulatory subunit B, alpha	5520	0.0385396	1.24
1554095_at	RBM33	RNA binding motif protein 33	155435	0.0391826	0.81
220246_at	CAMK1D	calcium/calmodulin-dependent protein kinase ID	57118	0.0400238	1.23
225913_at	PEAK1	NKF3 kinase family member	79834	0.0401097	0.83
222700_at	ATL2	atlastin GTPase 2	64225	0.04107	0.8
201432_at	CAT	catalase	847	0.0363543	0.82
214306_at	OPA1	optic atrophy 1 (autosomal dominant)	4976	0.040098	0.79
200050_at	ZNF146	zinc finger protein 146	7705	0.0412463	0.82
32088_at	BLZF1	basic leucine zipper nuclear factor 1	8548	0.0364249	0.8
201423_s_at	CUL4A	cullin 4A	8451	0.0370476	0.81
235610_at	ALKBH8	alkB, alkylation repair homolog 8 (E. coli)	91801	0.0424013	0.8
223288_at	USP38	ubiquitin specific peptidase 38	84640	0.0385197	0.76
227772_at	NA	NA	NA	0.0407034	0.75
222886_at	NSUN3	NOP2/Sun domain family, member 3	63899	0.0427255	0.79
212513_s_at	USP33	ubiquitin specific peptidase 33	23032	0.03991	0.82
226323_at	ZNF830	zinc finger protein 830	91603	0.0403009	0.82
1562063_x_at	NA	NA	NA	0.0409369	1.24
229113_s_at	C1orf86	chromosome 1 open reading frame 86	199990	0.0400863	1.23
225164_s_at	EIF2AK4	eukaryotic translation initiation factor 2 alpha kinase 4	440275	0.0382294	0.82
201660_at	ACSL3	acyl-CoA synthetase long-chain family member 3	2181	0.0396973	0.78
200880_at	DNAJA1	DnaJ (Hsp40) homolog, subfamily A, member 1	3301	0.0398937	0.79
212880_at	WDR7	WD repeat domain 7	23335	0.0403989	0.79
226994_at	DNAJA2	DnaJ (Hsp40) homolog, subfamily A, member 2	10294	0.0417106	0.8
203250_at	SCAF8	SR-related CTD-associated factor 8	22828	0.0410192	0.83
227164_at	SRSF1	serine/arginine-rich splicing factor 1	6426	0.0421783	0.8
1556471_at	SCML4	sex comb on midleg-like 4 (Drosophila)	256380	0.0378735	0.82
230214_at	MRVI1	murine retrovirus integration site 1 homolog	10335	0.0405865	1.4
212747_at	ANKS1A	ankyrin repeat and sterile alpha motif domain containing 1A	23294	0.0410039	0.83
222127_s_at	EXOC1	exocyst complex component 1	55763	0.042775	0.81
216829_at	NA	NA	NA	0.0433141	0.82
239017_at	NA	NA	NA	0.0385999	1.29
202269_x_at	GBP1	guanylate binding protein 1, interferon-inducible	2633	0.0430274	0.78
213530_at	RAB3GAP1	RAB3 GTPase activating protein subunit 1 (catalytic)	22930	0.0391052	0.79
213123_at	MFAP3	microfibrillar-associated protein 3	4238	0.0446486	0.82
224840_at	FKBP5	FK506 binding protein 5	2289	0.0466491	0.77
209259_s_at	SMC3	structural maintenance of chromosomes 3	9126	0.0429015	0.79
1553955_at	KLRAQ1	KLRAQ motif containing 1	129285	0.0396036	0.82
1558299_at	NA	NA	NA	0.0413755	1.28
1569767_at	NA	NA	NA	0.0433207	1.23
207764_s_at	HIPK3	homeodomain interacting protein kinase 3	10114	0.0442139	1.33
218156_s_at	TSR1	TSR1, 20S rRNA accumulation, homolog (S. cerevisiae)	55720	0.0412372	0.82
207513_s_at	ZNF189	zinc finger protein 189	7743	0.0448548	0.82
206995_x_at	SCARF1	scavenger receptor class F, member 1	8578	0.0399318	0.82
236751_at	NA	NA	NA	0.0414818	1.25
227609_at	EPSTI1	epithelial stromal interaction 1 (breast)	94240	0.0445112	0.72
227041_at	SESTD1	SEC14 and spectrin domains 1	91404	0.0386128	0.79
202934_at	HK2	hexokinase 2	3099	0.0379123	0.77
226099_at	ELL2	elongation factor, RNA polymerase II, 2	22936	0.0448263	0.71
1558365_at	PGK1	phosphoglycerate kinase 1	5230	0.0413004	1.28
226259_at	EXOC6	exocyst complex component 6	54536	0.0423062	0.75
223590_at	ZNF700	zinc finger protein 700	90592	0.0452091	0.8
202381_at	ADAM9	ADAM metallopeptidase domain 9	8754	0.0382117	0.74
232072_at	NA	NA	NA	0.0399869	1.22
204739_at	CENPC1	centromere protein C 1	1060	0.0443717	0.8
1565895_at	NA	NA	NA	0.0457359	1.21
213294_at	NA	NA	NA	0.0414929	0.81
222139_at	KIAA1466	KIAA1466 gene	57612	0.0451356	0.66
227516_at	SF3A1	splicing factor 3a, subunit 1, 120kDa	10291	0.0414076	0.79
218545_at	CCDC91	coiled-coil domain containing 91	55297	0.0423655	0.73
228050_at	UTP15	UTP15, U3 small nucleolar ribonucleoprotein, homolog (S. cerevisiae)	84135	0.0421712	0.79
203474_at	IQGAP2	IQ motif containing GTPase activating protein 2	10788	0.0425972	0.74
224740_at	C5orf43	chromosome 5 open reading frame 43	643155	0.043123	0.74
222607_s_at	DIS3	DIS3 mitotic control homolog (S. cerevisiae)	22894	0.0465873	0.73
201375_s_at	PPP2CB	protein phosphatase 2, catalytic subunit, beta isozyme	5516	0.043394	0.82
244249_at	NA	NA	NA	0.0459603	1.24
225741_at	THUMPD3	THUMP domain containing 3	25917	0.0419826	0.81
218386_x_at	USP16	ubiquitin specific peptidase 16	10600	0.0452607	0.82
1555889_a_at	CRTAP	cartilage associated protein	10491	0.0451838	1.21
226875_at	DOCK11	dedicator of cytokinesis 11	139818	0.0457819	0.81
214186_s_at	HCG26	HLA complex group 26 (non-protein coding)	352961	0.0422911	0.81
205518_s_at	CMAH	cytidine monophosphate-N-acetylneuraminic acid hydroxylase (CMP-N-acetylneuraminate monooxygenase) pseudogene	8418	0.0425293	0.81
1552329_at	RBBP6	retinoblastoma binding protein 6	5930	0.0437185	0.82
203645_s_at	CD163	CD163 molecule	9332	0.0477799	0.74
1556467_at	ZNF80	zinc finger protein 80	7634	0.0427932	1.24
209447_at	SYNE1	spectrin repeat containing, nuclear envelope 1	23345	0.0408847	0.8
225936_at	EID2	EP300 interacting inhibitor of differentiation 2	163126	0.0426672	0.79
226684_at	ATG2B	ATG2 autophagy related 2 homolog B (S. cerevisiae)	55102	0.0426761	0.81
212099_at	RHOB	ras homolog gene family, member B	388	0.0434839	1.24
208070_s_at	REV3L	REV3-like, catalytic subunit of DNA polymerase zeta (yeast)	5980	0.0456185	0.8
225945_at	ZNF655	zinc finger protein 655	79027	0.0483695	0.82
202786_at	STK39	serine threonine kinase 39	27347	0.0461845	0.75
202270_at	GBP1	guanylate binding protein 1, interferon-inducible	2633	0.0430173	0.73
203608_at	ALDH5A1	aldehyde dehydrogenase 5 family, member A1	7915	0.0473697	0.73
222603_at	ERMP1	endoplasmic reticulum metallopeptidase 1	79956	0.0491271	0.83
217886_at	EPS15	epidermal growth factor receptor pathway substrate 15	2060	0.0453092	0.77
201824_at	RNF14	ring finger protein 14	9604	0.0471402	0.74
225325_at	MFSD6	major facilitator superfamily domain containing 6	54842	0.0475886	0.79
203552_at	MAP4K5	mitogen-activated protein kinase kinase kinase kinase 5	11183	0.0481957	0.74
219349_s_at	EXOC2	exocyst complex component 2	55770	0.0459083	0.83
232610_at	PARP14	poly (ADP-ribose) polymerase family, member 14	54625	0.0460131	0.68
209412_at	TRAPPC10	trafficking protein particle complex 10	7109	0.045575	0.77
209969_s_at	STAT1	signal transducer and activator of transcription 1, 91kDa	6772	0.0444708	0.83
226959_at	NA	NA	NA	0.0462257	1.2
204417_at	GALC	galactosylceramidase	2581	0.0472786	0.83
234494_x_at	NA	NA	NA	0.0448465	1.23
211569_s_at	HADH	hydroxyacyl-CoA dehydrogenase	3033	0.0466519	0.83
218109_s_at	MFSD1	major facilitator superfamily domain containing 1	64747	0.0482415	0.83
202163_s_at	CNOT8	CCR4-NOT transcription complex, subunit 8	9337	0.048428	0.81
222027_at	NUCKS1	nuclear casein kinase and cyclin-dependent kinase substrate 1	64710	0.0445636	1.23
218111_s_at	CMAS	cytidine monophosphate N-acetylneuraminic acid synthetase	55907	0.0464775	0.83
239832_at	NA	NA	NA	0.0497166	1.21
219283_at	C1GALT1C1	C1GALT1-specific chaperone 1	29071	0.0499371	0.82
202259_s_at	N4BP2L2	NEDD4 binding protein 2-like 2	10443	0.045931	0.78
201193_at	IDH1	isocitrate dehydrogenase 1 (NADP+), soluble	3417	0.0434091	0.83
203403_s_at	RNF6	ring finger protein (C3H2C3 type) 6	6049	0.0480444	0.72
201302_at	ANXA4	annexin A4	307	0.0454364	0.78
214765_s_at	NAAA	N-acylethanolamine acid amidase	27163	0.0456616	1.22
209306_s_at	SWAP70	SWAP switching B-cell complex 70kDa subunit	23075	0.045727	0.75
225512_at	ZBTB38	zinc finger and BTB domain containing 38	253461	0.0494637	0.68
216177_at	NA	NA	NA	0.0499152	1.23
218769_s_at	ANKRA2	ankyrin repeat, family A (RFXANK-like), 2	57763	0.0484554	0.83
218943_s_at	DDX58	DEAD (Asp-Glu-Ala-Asp) box polypeptide 58	23586	0.0467243	0.8
226588_at	CWC22	CWC22 spliceosome-associated protein homolog (S. cerevisiae)	57703	0.0471248	0.8
222368_at	NA	NA	NA	0.0490704	1.23
213013_at	NA	NA	NA	0.0492987	1.44
212357_at	FAM168A	family with sequence similarity 168, member A	23201	0.0480007	0.83
202798_at	SEC24B	SEC24 family, member B (S. cerevisiae)	10427	0.0483557	0.78
216495_x_at	NA	NA	NA	0.0498176	0.69
214877_at	CDKAL1	CDK5 regulatory subunit associated protein 1-like 1	54901	0.0484123	1.27
240216_at	NA	NA	NA	0.0489608	1.23
238910_at	NA	NA	NA	0.0491957	1.27
